# Supplementary material for: Comparison of Clinical, Pathological, and Procedural Characteristics of Adult and Pediatric Acute Appendicitis before and during the COVID-19 Pandemic
Source: Children (Basel). 2024 May 25;11(6):641. doi: 10.3390/children11060641 (PMC11201599; doi:10.3390/children11060641)
Supplement: Supplementary file 1 [file children-11-00641-s001.zip]

Archive with 2 entries (1 files):
- children-2999181-supplementary/
- children-2999181-supplementary/children-2999181-supplementary.xlsx
