# Supplementary material for: Comparison of Clinical, Pathological, and Procedural Characteristics of Adult and Pediatric Acute Appendicitis before and during the COVID-19 Pandemic
Source: Children (Basel). 2024 May 25;11(6):641. doi: 10.3390/children11060641 (PMC11201599; doi:10.3390/children11060641)
Supplement: Supplementary file 1 [file children-11-00641-s001.zip › children-2999181-supplementary/children-2999181-supplementary.xlsx]

## Sheet: 2019+11.3.2020-11.3.2021
Year	Type	Laparoscopic Yes1 No0	Conversion Yes1 No0	Revision Yes1 No0	PreCOV 0 COV 1	Year of birth	Lenght of hospital stay	Age	< ili > 16	<16 Yes1No0	Sex F0M1	Gangrenous AA on PHD Yes1 No0	Negative appendectomy Yes1 No0	Perforation Yes1 No0	Complications Yes1 No0	Complications + perforation Yes1 No0
2020	Laparascopy	1	0	0	1	2006	2	14	< 16	1	0	0	0	0	0	0
2020	Laparascopy	1	1	0	1	1954	5	66	> 16	0	0	0	0	0	0	0
2020	Laparascopy	1	0	0	1	1988	1	32	> 16	0	0	0	0	0	0	0
2020	Laparascopy	1	0	0	1	2000	5	20	> 16	0	1	0	0	0	0	0
2020	Laparascopy	1	0	0	1	1990	3	30	> 16	0	0	0	0	0	0	0
2020	Laparascopy	1	1	0	1	1983	5	37	> 16	0	1	1	0	1	0	0
2020	Laparascopy	1	0	0	1	2001	2	19	> 16	0	0	0	0	0	0	0
2020	Laparascopy	1	0	0	1	1999	3	21	> 16	0	0	0	0	0	0	0
2020	McBurney incision	0	0	0	1	2004	1	16	< 16	1	0	0	0	0	0	0
2021	Laparascopy	1	0	0	1	2010	2	11	< 16	1	1	0	0	0	0	0
2021	Laparascopy	1	0	0	1	1970	4	51	> 16	0	0	1	0	0	0	0
2021	Laparascopy	1	0	0	1	1975	2	46	> 16	0	0	1	0	0	0	0
2020	Laparascopy	1	0	0	1	2006	3	14	< 16	1	0	0	0	0	0	0
2021	Laparascopy	1	0	0	1	2008	5	13	< 16	1	1	1	0	0	0	0
2020	McBurney incision	0	0	0	1	2011	5	9	< 16	1	1	0	0	0	0	0
2020	Laparascopy	1	0	0	1	1951	12	69	> 16	0	0	1	0	1	1	1
2020	Laparascopy	1	1	0	1	2009	3	11	< 16	1	1	1	0	0	0	0
2021	Laparascopy	1	0	0	1	1982	3	39	> 16	0	0	0	0	0	0	0
2021	Laparascopy	1	0	0	1	1995	4	26	> 16	0	0	0	0	0	0	0
2020	Laparascopy	1	0	0	1	1962	4	58	> 16	0	0	1	0	1	0	0
2020	Laparascopy	1	0	0	1	1958	5	62	> 16	0	1	0	0	0	0	0
2020	Laparascopy	1	0	0	1	1997	2	23	> 16	0	1	0	0	0	0	0
2020	Laparascopy	1	0	0	1	1980	2	40	> 16	0	1	0	0	0	0	0
2020	Laparascopy	1	0	0	1	1963	18	57	> 16	0	0	0	1	0	1	0
2020	Laparascopy	1	0	0	1	1989	2	31	> 16	0	0	1	0	0	0	0
2020	Laparascopy	1	0	0	1	1957	2	63	> 16	0	1	0	0	0	0	0
2021	Laparascopy	1	0	0	1	1959	2	62	> 16	0	0	1	0	0	0	0
2020	Laparascopy	1	0	0	1	1978	2	42	> 16	0	1	0	0	0	0	0
2020	Laparascopy	1	0	0	1	1996	1	24	> 16	0	0	0	0	0	0	0
2020	Laparascopy	1	0	0	1	2006	15	14	< 16	1	1	1	0	1	1	1
2020	Laparascopy	1	0	0	1	1998	3	22	> 16	0	1	0	0	0	0	0
2020	Laparascopy	1	0	0	1	1994	2	26	> 16	0	0	0	0	0	0	0
2020	McBurney incision	0	0	0	1	2012	5	8	< 16	1	0	0	0	0	0	0
2020	Laparascopy	1	0	0	1	2012	3	8	< 16	1	1	0	0	0	0	0
2021	Laparascopy	1	0	0	1	1980	1	41	> 16	0	1	0	0	0	0	0
2021	Laparascopy	1	0	0	1	1987	2	34	> 16	0	1	0	0	0	0	0
2020	Median laparotomy	0	0	0	1	1952	3	68	> 16	0	1	0	0	0	0	0
2020	Laparascopy	1	0	0	1	1945	3	75	> 16	0	1	1	0	1	0	0
2021	Laparascopy	1	0	0	1	1989	3	32	> 16	0	0	0	0	0	0	0
2021	McBurney incision	0	0	0	1	2011	2	10	< 16	1	1	0	0	0	0	0
2020	Laparascopy	1	1	0	1	1979	4	41	> 16	0	1	0	0	0	0	0
2020	Laparascopy	1	0	0	1	1981	2	39	> 16	0	0	0	0	0	0	0
2021	Laparascopy	1	0	0	1	1957	2	64	> 16	0	1	1	0	0	0	0
2020	Laparascopy	1	0	0	1	2007	6	13	< 16	1	0	1	0	1	0	0
2020	Laparascopy	1	0	0	1	1990	2	30	> 16	0	1	1	0	0	0	0
2020	Laparascopy	1	0	0	1	2013	3	7	< 16	1	1	0	0	0	0	0
2020	Laparascopy	1	0	0	1	2002	2	18	> 16	0	0	0	0	0	0	0
2020	Laparascopy	1	0	0	1	1983	2	37	> 16	0	0	0	0	0	0	0
2020	Laparascopy	1	1	0	1	1992	7	28	> 16	0	0	1	0	1	0	0
2020	Laparascopy	1	0	0	1	2000	6	20	> 16	0	0	1	0	1	0	0
2021	Laparascopy	1	0	0	1	1975	2	46	> 16	0	1	1	0	0	0	0
2020	Laparascopy	1	0	0	1	1990	2	30	> 16	0	0	1	0	0	0	0
2020	Laparascopy	1	0	0	1	1982	2	38	> 16	0	0	1	0	0	0	0
2020	Laparascopy	1	0	0	1	1965	4	55	> 16	0	1	1	0	0	0	0
2020	Laparascopy	1	0	0	1	2010	4	10	< 16	1	0	0	0	0	0	0
2021	Laparascopy	1	0	0	1	1994	2	27	> 16	0	1	0	0	0	0	0
2020	Laparascopy	1	0	0	1	2002	3	18	> 16	0	0	0	0	0	0	0
2020	Laparascopy	1	1	0	1	2006	19	14	< 16	1	0	1	0	1	1	1
2020	Laparascopy	1	0	0	1	1998	3	22	> 16	0	1	0	0	0	0	0
2020	Laparascopy	1	0	0	1	2005	5	15	< 16	1	1	0	0	0	0	0
2020	Laparascopy	1	0	1	1	1967	18	53	> 16	0	1	0	0	0	1	0
2020	Laparascopy	1	1	0	1	1996	11	24	> 16	0	1	0	0	0	1	0
2021	Laparascopy	1	0	0	1	1960	2	61	> 16	0	0	0	0	0	0	0
2020	Laparascopy	1	0	0	1	2000	1	20	> 16	0	1	0	0	0	0	0
2020	Median laparotomy	0	0	0	1	1931	8	89	> 16	0	0	0	0	0	0	0
2021	Laparascopy	1	0	0	1	1943	4	78	> 16	0	0	0	0	0	0	0
2021	Laparascopy	1	0	0	1	1990	2	31	> 16	0	1	0	0	0	0	0
2020	Laparascopy	1	0	0	1	1979	3	41	> 16	0	0	1	0	0	0	0
2020	Laparascopy	1	0	0	1	1993	4	27	> 16	0	1	0	0	0	0	0
2021	Laparascopy	1	0	0	1	1989	2	32	> 16	0	1	1	0	0	0	0
2021	Laparascopy	1	0	0	1	2011	4	10	< 16	1	0	0	0	0	0	0
2020	Laparascopy	1	1	1	1	1964	10	56	> 16	0	1	1	0	1	1	1
2020	Laparascopy	1	0	0	1	1998	2	22	> 16	0	1	0	0	0	0	0
2020	Laparascopy	1	0	0	1	1988	4	32	> 16	0	1	1	0	0	0	0
2020	Laparascopy	1	0	0	1	2005	4	15	< 16	1	1	0	0	0	0	0
2021	Laparascopy	1	1	0	1	1948	9	73	> 16	0	1	0	0	0	0	0
2021	Laparascopy	1	1	0	1	2014	3	7	< 16	1	1	0	0	0	0	0
2020	Laparascopy	1	0	0	1	2008	4	12	< 16	1	1	0	0	0	0	0
2021	Laparascopy	1	0	0	1	1989	2	32	> 16	0	1	0	0	0	0	0
2021	Laparascopy	1	0	0	1	2000	2	21	> 16	0	1	0	0	0	0	0
2020	McBurney incision	0	0	0	1	2011	1	9	< 16	1	1	0	0	0	0	0
2020	Laparascopy	1	0	0	1	1990	2	30	> 16	0	1	0	0	0	0	0
2020	Laparascopy	1	0	0	1	1962	4	58	> 16	0	0	0	0	0	0	0
2020	Laparascopy	1	0	0	1	2006	5	14	< 16	1	1	0	0	0	0	0
2020	Laparascopy	1	0	0	1	1978	2	42	> 16	0	0	0	0	0	0	0	NET apendiksa
2020	Laparascopy	1	0	0	1	1994	2	26	> 16	0	0	0	0	0	0	0
2021	Laparascopy	1	0	0	1	1998	3	23	> 16	0	0	0	0	0	0	0
2020	Laparascopy	1	0	0	1	1945	4	75	> 16	0	1	0	0	0	0	0
2020	Laparascopy	1	0	0	1	2002	3	18	> 16	0	0	1	0	0	0	0
2020	Laparascopy	1	0	0	1	1976	4	44	> 16	0	1	0	0	0	0	0
2020	Laparascopy	1	0	0	1	1947	3	73	> 16	0	1	1	0	0	0	0
2020	Laparascopy	1	0	0	1	2005	3	15	< 16	1	1	0	0	0	0	0
2020	Laparascopy	1	0	0	1	1994	1	26	> 16	0	1	0	0	0	0	0
2020	Laparascopy	1	0	0	1	2009	4	11	< 16	1	0	0	0	0	0	0
2020	Laparascopy	1	0	0	1	1956	5	64	> 16	0	0	1	0	1	0	0
2020	Laparascopy	1	0	0	1	2006	4	14	< 16	1	0	0	0	0	0	0
2021	Laparascopy	1	0	0	1	2002	1	19	> 16	0	1	1	0	0	0	0
2020	Median laparotomy	0	0	0	1	1970	6	50	> 16	0	0	1	0	1	0	0
2021	Laparascopy	1	0	0	1	1984	2	37	> 16	0	0	0	0	0	0	0
2020	Laparascopy	1	0	0	1	2009	3	11	< 16	1	1	0	0	0	0	0
2020	Laparascopy	1	0	0	1	1982	2	38	> 16	0	0	0	0	0	0	0
2020	Laparascopy	1	0	0	1	1983	2	37	> 16	0	0	1	0	0	0	0
2020	Laparascopy	1	0	0	1	1995	5	25	> 16	0	1	1	0	1	0	0
2020	Laparascopy	1	0	0	1	1972	2	48	> 16	0	0	0	0	0	0	0
2020	Laparascopy	1	0	0	1	2000	2	20	> 16	0	0	0	0	0	0	0
2021	Laparascopy	1	0	0	1	2015	15	6	< 16	1	1	0	0	0	0	0
2020	Laparascopy	1	0	0	1	1999	3	21	> 16	0	0	0	0	0	0	0
2020	Laparascopy	1	0	0	1	1977	2	43	> 16	0	0	0	0	0	0	0
2020	Laparascopy	1	0	0	1	1992	2	28	> 16	0	1	0	0	0	0	0
2020	Laparascopy	1	0	0	1	1996	3	24	> 16	0	0	0	0	0	0	0
2021	Laparascopy	1	0	0	1	2004	5	17	> 16	0	0	0	0	0	0	0
2021	Laparascopy	1	0	0	1	1981	2	40	> 16	0	0	0	1	0	0	0
2020	Laparascopy	1	0	0	1	1980	3	40	> 16	0	0	1	0	0	0	0
2020	Laparascopy	1	0	0	1	1991	4	29	> 16	0	0	0	0	0	0	0
2020	Laparascopy	1	0	0	1	1952	10	68	> 16	0	0	1	0	1	1	1
2020	Laparascopy	1	0	0	1	1951	5	69	> 16	0	0	1	0	1	0	0
2021	Laparascopy	1	0	0	1	1999	3	22	> 16	0	1	1	0	0	0	0
2020	Laparascopy	1	0	0	1	1944	6	76	> 16	0	0	0	0	0	0	0
2020	Laparascopy	1	0	0	1	1992	4	28	> 16	0	0	0	0	0	0	0
2021	Laparascopy	1	0	0	1	2009	4	12	< 16	1	1	0	0	0	0	0
2020	Laparascopy	1	0	0	1	2005	8	15	< 16	1	0	0	0	0	0	0
2020	Laparascopy	1	0	0	1	2011	2	9	< 16	1	1	0	0	0	0	0
2020	Laparascopy	1	0	0	1	1995	2	25	> 16	0	0	0	0	0	0	0
2020	Laparascopy	1	0	0	1	1981	2	39	> 16	0	0	0	0	0	0	0
2020	Laparascopy	1	1	0	1	1939	19	81	> 16	0	0	1	0	0	0	0
2020	Laparascopy	1	0	0	1	1991	1	29	> 16	0	1	0	0	0	0	0
2020	Laparascopy	1	1	0	1	1980	5	40	> 16	0	1	1	0	0	0	0
2020	Laparascopy	1	0	0	1	1985	2	35	> 16	0	0	0	0	0	0	0
2020	Laparascopy	1	0	0	1	2000	6	20	> 16	0	0	1	0	1	0	0
2021	Laparascopy	1	0	0	1	2013	2	8	< 16	1	1	0	0	0	0	0
2020	Laparascopy	1	0	0	1	2007	4	13	< 16	1	1	0	0	0	0	0
2020	Laparascopy	1	0	0	1	1993	3	27	> 16	0	0	0	1	0	0	0
2021	Laparascopy	1	0	0	1	1997	2	27	> 16	0	1	0	0	0	0	0
2020	Laparascopy	1	0	0	1	1938	5	82	> 16	0	0	1	0	1	0	0
2020	Laparascopy	1	0	0	1	1987	2	33	> 16	0	0	0	0	0	0	0
2021	Laparascopy	1	0	0	1	2012	6	9	< 16	1	1	0	0	0	0	0
2020	Laparascopy	1	0	0	1	2003	6	17	> 16	0	1	0	0	0	0	0
2021	Laparascopy	1	0	0	1	2001	8	20	> 16	0	0	1	0	1	1	1
2021	Laparascopy	1	0	0	1	1999	1	22	> 16	0	0	1	0	0	0	0
2021	Laparascopy	1	0	0	1	1961	2	60	> 16	0	1	0	0	0	0	0
2020	Laparascopy	1	0	0	1	2006	3	14	< 16	1	0	0	0	0	0	0
2020	Laparascopy	1	0	0	1	1969	2	51	> 16	0	0	1	0	0	0	0
2020	Laparascopy	1	0	0	1	1952	5	68	> 16	0	1	0	0	0	0	0
2021	Laparascopy	1	0	0	1	2002	2	19	> 16	0	0	0	0	0	0	0
2021	Laparascopy	1	1	0	1	1957	8	64	> 16	0	0	1	0	0	0	0
2020	Laparascopy	1	0	0	1	1966	3	54	> 16	0	1	1	0	1	0	0
2021	Laparascopy	1	0	0	1	1984	3	37	> 16	0	0	1	0	1	0	0
2020	Laparascopy	1	0	0	1	2012	5	8	< 16	1	1	0	0	0	0	0
2021	Laparascopy	1	0	0	1	1992	2	29	> 16	0	1	0	0	0	0	0
2020	Laparascopy	1	0	0	1	2015	3	5	< 16	1	0	0	0	0	0	0
2020	Laparascopy	1	0	0	1	2005	14	15	< 16	1	1	1	0	1	1	1
2020	Laparascopy	1	0	0	1	1993	1	27	> 16	0	1	0	0	0	0	0
2020	Laparascopy	1	0	0	1	2001	2	19	> 16	0	0	0	0	0	0	0
2020	Laparascopy	1	0	0	1	2004	3	16	< 16	1	1	0	0	0	0	0
2020	Laparascopy	1	0	0	1	2012	3	8	< 16	1	0	1	0	0	0	0
2020	Laparascopy	1	0	0	1	1979	1	41	> 16	0	1	0	0	0	0	0
2020	Laparascopy	1	0	0	1	1970	4	50	> 16	0	1	0	0	0	0	0
2020	Laparascopy	1	0	0	1	1964	2	56	> 16	0	1	0	0	0	0	0
2020	Laparascopy	1	1	0	1	1965	16	55	> 16	0	0	0	0	0	1	0
2020	Laparascopy	1	0	0	1	2010	4	10	< 16	1	1	0	0	0	0	0
2020	Median laparotomy	0	0	0	1	1942	10	78	> 16	0	1	1	0	1	0	0
2020	McBurney incision	0	0	0	1	1988	2	32	> 16	0	1	0	0	0	0	0
2020	Laparascopy	1	0	0	1	2006	5	14	< 16	1	1	0	0	0	0	0
2020	Laparascopy	1	0	0	1	2005	4	15	< 16	1	0	0	0	0	0	0
2021	Laparascopy	1	0	0	1	1985	2	36	>. 16	0	1	0	0	0	0	0
2021	Laparascopy	1	0	0	1	1993	3	28	>. 16	0	1	0	0	0	0	0
2020	Laparascopy	1	0	0	1	1986	2	34	> 16	0	1	0	0	0	0	0
2020	Laparascopy	1	0	1	1	1959	9	61	> 16	0	0	1	0	1	1	1
2020	Laparascopy	1	0	0	1	2009	3	11	< 16	1	1	0	0	0	0	0
2020	Laparascopy	1	0	0	1	1996	2	24	> 16	0	0	0	0	0	0	0
2020	Laparascopy	1	0	0	1	1979	6	41	> 16	0	1	0	0	0	0	0
2020	Laparascopy	1	0	0	1	2006	9	14	< 16	1	0	0	1	0	1	0
2020	Laparascopy	1	0	0	1	2008	3	12	< 16	1	1	0	0	0	0	0
2020	Laparascopy	1	0	1	1	1957	14	63	> 16	0	1	1	0	0	1	0
2020	Laparascopy	1	0	0	1	2007	3	13	< 16	1	1	0	0	0	0	0
2020	Laparascopy	1	0	0	1	1988	2	32	> 16	0	0	0	0	0	0	0
2020	Laparascopy	1	0	0	1	1980	7	40	> 16	0	0	0	0	0	1	0
2020	Laparascopy	1	1	0	1	1945	27	75	> 16	0	1	1	0	1	1	1
2020	Laparascopy	1	0	0	1	2012	3	8	< 16	1	1	0	0	0	0	0
2020	Laparascopy	1	1	0	1	1969	5	51	> 16	0	0	0	0	0	0	0
2020	Laparascopy	1	0	0	1	1978	2	42	> 16	0	0	1	0	0	0	0
2020	Laparascopy	1	0	0	1	1983	3	37	> 16	0	1	0	0	0	0	0
2020	Laparascopy	1	0	0	1	1984	2	36	> 16	0	1	0	0	0	0	0
2020	Laparascopy	1	0	0	1	1988	2	32	> 16	0	1	0	0	0	0	0
2021	Laparascopy	1	0	0	1	1980	3	41	> 16	0	1	0	0	0	0	0
2020	Laparascopy	1	1	0	1	2004	9	16	< 16	1	1	1	0	1	0	0
2020	Laparascopy	1	1	0	1	1969	11	51	> 16	0	1	1	0	0	0	0
2020	Laparascopy	1	0	0	1	1983	4	37	> 16	0	0	0	0	0	0	0
2020	Laparascopy	1	0	0	1	1997	5	23	> 16	0	1	1	0	0	0	0
2021	Laparascopy	1	0	0	1	1997	12	24	> 16	0	0	0	0	0	0	0
2020	Laparascopy	1	0	0	1	1985	1	35	> 16	0	0	0	0	0	0	0
2020	Laparascopy	1	0	0	1	2003	6	17	> 16	0	1	0	0	0	0	0
2020	Laparascopy	1	0	0	1	1983	3	37	> 16	0	0	1	0	0	0	0
2020	Laparascopy	1	0	0	1	1988	2	32	> 16	0	0	0	1	0	0	0
2020	Laparascopy	1	0	0	1	2004	4	16	< 16	1	0	0	0	0	0	0
2020	Laparascopy	1	0	0	1	2008	3	12	< 16	1	0	0	0	0	0	0
2020	McBurney incision	0	0	0	1	1984	5	36	> 16	0	1	1	0	1	0	0
2020	Laparascopy	1	0	0	1	1987	7	33	> 16	0	0	1	0	1	0	0
2020	Laparascopy	1	0	0	1	1988	2	32	> 16	0	1	1	0	0	0	0
2020	Laparascopy	1	0	0	1	1952	3	68	> 16	0	1	0	0	0	0	0
2020	Laparascopy	1	0	0	1	1998	3	22	> 16	0	1	1	0	0	0	0
2020	Laparascopy	1	0	0	1	1964	5	56	> 16	0	1	1	0	1	0	0
2021	Laparascopy	1	0	0	1	1997	4	24	> 16	0	0	0	0	0	0	0
2021	Laparascopy	1	0	0	1	2008	7	13	< 16	1	1	1	0	1	0	0
2020	Laparascopy	1	0	0	1	1971	4	49	> 16	0	0	0	0	0	0	0
2021	Laparascopy	1	0	0	1	1935	6	86	> 16	0	1	1	0	0	0	0
2020	Laparascopy	1	0	0	1	2004	6	16	< 16	1	1	1	0	1	0	0
2020	Laparascopy	1	0	0	1	1999	3	21	> 16	0	1	1	0	1	0	0
2020	Laparascopy	1	0	0	1	2003	3	27	> 16	0	0	0	0	0	0	0
2020	Laparascopy	1	1	0	1	1972	7	48	> 16	0	1	1	0	1	0	0
2021	Laparascopy	1	0	0	1	2008	4	13	< 16	1	1	0	0	0	0	0
2021	Laparascopy	1	0	0	1	2001	2	20	> 16	0	0	0	0	0	0	0
2020	Laparascopy	1	0	0	1	1990	2	30	> 16	0	0	0	0	0	0	0
2020	Laparascopy	1	0	0	1	2009	5	11	< 16	1	1	0	0	0	0	0
2020	Laparascopy	1	0	0	1	1960	3	60	> 16	0	1	1	0	0	0	0
2020	Laparascopy	1	1	0	1	1993	5	27	> 16	0	1	1	0	1	0	0
2020	Laparascopy	1	0	0	1	2017	4	3	< 16	1	1	0	0	0	0	0
2020	Laparascopy	1	0	0	1	1959	3	61	> 16	0	0	0	0	0	0	0
2020	Laparascopy	1	0	0	1	1986	2	34	> 16	0	1	0	1	0	0	0
2021	Laparascopy	1	0	0	1	1967	5	54	> 16	0	1	0	0	0	0	0
2020	Laparascopy	1	0	0	1	1982	3	38	> 16	0	1	0	0	0	0	0
2020	Laparascopy	1	0	0	1	1974	2	46	> 16	0	1	0	0	0	0	0
2021	Laparascopy	1	0	0	1	1994	2	27	> 16	0	1	0	1	0	0	0
2021	Laparascopy	1	0	0	1	1990	2	31	> 16	0	1	0	0	0	0	0
2020	Laparascopy	1	0	0	1	2002	3	18	> 16	0	0	0	0	0	0	0
2020	Laparascopy	1	0	0	1	1998	2	22	> 16	0	1	0	0	0	0	0
2020	Laparascopy	1	0	0	1	1987	3	33	> 16	0	1	1	0	0	0	0
2020	Laparascopy	1	0	0	1	1939	5	81	> 16	0	0	0	0	0	0	0
2020	Laparascopy	1	0	0	1	1955	4	65	> 16	0	0	0	0	0	0	0
2020	Laparascopy	1	0	0	1	1973	3	47	> 16	0	0	0	0	0	0	0
2020	Laparascopy	1	0	0	1	1982	2	38	> 16	0	1	1	0	0	0	0
2020	Laparascopy	1	0	0	1	2003	3	17	> 16	0	0	0	0	0	0	0
2020	Laparascopy	1	0	0	1	2002	4	18	> 16	0	1	0	0	0	0	0
2021	Laparascopy	1	0	0	1	1976	1	45	> 16	0	0	0	0	0	0	0
2021	Laparascopy	1	0	0	1	1992	1	29	> 16	0	0	0	0	0	0	0
2021	Laparascopy	1	0	0	1	2003	4	18	> 16	0	0	0	1	0	0	0
2020	Laparascopy	1	0	0	1	2009	2	11	< 16	1	1	0	0	0	0	0
2020	Laparascopy	1	0	0	1	2002	2	18	> 16	0	1	0	0	0	0	0
2020	Laparascopy	1	0	0	1	1988	3	32	> 16	0	0	0	0	0	0	0
2020	Laparascopy	1	0	0	1	1987	3	33	> 16	0	0	0	0	0	0	0
2020	Laparascopy	1	0	0	1	2010	4	10	< 16	1	0	0	0	0	0	0
2020	Laparascopy	1	0	0	1	2006	4	14	< 16	1	1	0	0	0	0	0
2021	Laparascopy	1	0	0	1	1984	2	37	> 16	0	0	1	0	0	0	0
2020	Laparascopy	1	0	0	1	2007	3	13	< 16	1	0	0	0	0	0	0
2020	Laparascopy	1	0	0	1	2012	7	8	< 16	1	1	1	0	1	0	0
2020	Laparascopy	1	0	0	1	2006	8	14	< 16	1	1	1	0	0	0	0
2020	Laparascopy	1	0	0	1	1992	2	28	> 16	0	1	0	0	0	0	0
2021	Laparascopy	1	0	0	1	1952		69	> 16	0	0	1	0	1	0	0
2021	Laparascopy	1	0	0	1	1955	5	66	> 16	0	0	0	0	0	0	0
2020	Laparascopy	1	0	0	1	1989	3	31	> 16	0	0	0	0	0	0	0
2020	Laparascopy	1	0	0	1	2000	3	20	> 16	0	0	1	0	1	0	0
2021	Laparascopy	1	0	0	1	2010	7	11	< 16	1	1	0	0	0	0	0
2020	Laparascopy	1	1	0	1	1965	6	55	> 16	0	1	1	0	0	0	0
2021	Laparascopy	1	0	0	1	1964	4	57	> 16	0	1	0	0	0	0	0
2020	Laparascopy	1	0	0	1	1966	3	54	> 16	0	0	1	0	0	0	0
2020	Laparascopy	1	0	0	1	2008	4	12	< 16	1	1	0	0	0	0	0
2020	Laparascopy	1	0	0	1	1986	2	34	> 16	0	0	0	0	0	0	0
2020	Laparascopy	1	0	0	1	1975	3	45	> 16	0	1	1	0	0	0	0
2021	Laparascopy	1	0	0	1	2008	7	13	< 16	1	0	1	0	1	0	0
2020	Laparascopy	1	0	0	1	1986	3	34	> 16	0	1	1	0	1	0	0
2021	Laparascopy	1	0	0	1	1998	5	23	> 16	0	1	0	0	0	1	0
2020	Laparascopy	1	0	0	1	2011	4	9	< 16	1	0	0	0	0	0	0
2021	Laparascopy	1	0	0	1	1947	5	74	> 16	0	0	1	0	1	0	0
2020	Laparascopy	1	0	0	1	2016	9	4	< 16	1	0	1	0	1	0	0
2020	Laparascopy	1	0	0	1	1962	3	58	> 16	0	0	0	0	0	0	0
2020	Laparascopy	1	0	0	1	1975	2	45	> 16	0	1	1	0	0	0	0
2021	Laparascopy	1	0	0	1	2007	3	14	< 16	1	0	0	0	0	0	0
2020	Laparascopy	1	0	0	1	1979	5	41	> 16	0	1	1	0	0	0	0
2020	Laparascopy	1	1	0	1	1996	9	24	> 16	0	1	1	0	1	1	1
2021	Laparascopy	1	0	0	1	2005	3	16	< 16	1	1	0	0	0	0	0
2021	Laparascopy	1	0	0	1	1957	3	64	> 16	0	0	0	0	0	0	0
2020	Laparascopy	1	0	0	1	2006	3	14	< 16	1	1	0	0	0	0	0
2021	Laparascopy	1	0	0	1	1995	5	26	> 16	0	0	1	0	1	0	0
2021	Laparascopy	1	0	0	1	1973	3	48	> 16	0	1	1	0	1	0	0
2021	Laparascopy	1	0	0	1	1985	5	36	> 16	0	1	0	0	0	0	0
2020	Laparascopy	1	0	0	1	2005	3	15	< 16	1	1	0	0	0	0	0
2020	Median laparotomy	0	0	0	1	1958	8	62	> 16	0	1	0	0	0	0	0
2020	Laparascopy	1	0	0	1	1987	2	33	> 16	0	0	1	0	0	0	0
2020	Laparascopy	1	0	0	1	1960	2	60	> 16	0	0	0	0	0	0	0
2021	Laparascopy	1	0	0	1	1982	2	39	> 16	0	1	0	1	0	0	0
2020	Laparascopy	1	0	0	1	2001	4	19	> 16	0	1	1	0	1	0	0
2020	Laparascopy	1	0	0	1	1967	2	53	> 16	0	1	0	0	0	0	0
2021	Laparascopy	1	0	0	1	2016	6	5	< 16	1	1	0	0	0	1	0
2020	Laparascopy	1	0	0	1	1998	2	22	> 16	0	1	0	0	0	0	0
2020	Laparascopy	1	0	0	1	2010	3	10	< 16	1	0	0	0	0	0	0
2020	Laparascopy	1	0	0	1	2012	2	8	< 16	1	1	0	0	0	0	0
2020	Laparascopy	1	0	0	1	2007	8	13	< 16	1	0	1	0	1	0	0
2020	Laparascopy	1	1	0	1	1965	6	55	> 16	0	1	0	0	0	0	0
2021	Laparascopy	1	0	0	1	1946	3	75	> 16	0	0	0	0	0	0	0
2020	Laparascopy	1	0	0	1	2000	4	20	> 16	0	1	1	0	1	0	0
2021	Laparascopy	1	1	0	1	1975	7	46	>16	0	1	0	0	1	0	0
2020	Laparascopy	1	0	0	1	1997	3	23	> 16	0	1	0	0	0	0	0
2020	Laparascopy	1	0	0	1	2012	4	8	< 16	1	1	0	0	0	0	0
2020	Laparascopy	1	0	0	1	1990	2	30	> 16	0	0	0	0	0	0	0
2020	Laparascopy	1	0	0	1	1983	1	37	> 16	0	1	0	0	0	0	0
2020	Laparascopy	1	0	0	1	1997	3	23	> 16	0	0	1	0	0	0	0
2020	Laparascopy	1	0	0	1	1969	8	51	> 16	0	1	0	0	0	1	0
2020	Laparascopy	1	0	0	1	2010	3	10	< 16	1	1	0	0	0	0	0
2020	Laparascopy	1	0	0	1	2005	3	15	< 16	1	0	1	0	0	0	0
2020	Laparascopy	1	0	0	1	2015	2	5	< 16	1	1	0	0	0	0	0
2020	Laparascopy	1	0	0	1	1990	2	30	> 16	0	1	0	0	0	0	0
2020	Laparascopy	1	0	0	1	1976	2	44	> 16	0	1	0	0	0	0	0
2020	Laparascopy	1	0	0	1	1976	3	44	> 16	0	0	0	0	0	0	0
2020	Laparascopy	1	0	0	1	2005	8	15	< 16	1	1	1	0	0	1	0
2020	Laparascopy	1	0	0	1	1991	1	29	> 16	0	1	0	0	0	0	0
2020	Laparascopy	1	0	0	1	1973	4	47	> 16	0	0	0	0	0	0	0
2020	Laparascopy	1	0	0	1	2004	4	16	< 16	1	0	0	0	0	0	0
2021	Laparascopy	1	0	0	1	1971	3	50	> 16	0	1	0	0	0	0	0
2020	Laparascopy	1	0	0	1	1981	2	39	> 16	0	0	0	0	0	0	0
2020	Laparascopy	1	0	0	1	2000	2	20	> 16	0	1	0	0	0	0	0
2021	Laparascopy	1	0	0	1	2007	3	14	< 16	1	1	0	0	0	0	0
2020	Laparascopy	1	0	0	1	1991	2	29	> 16	0	1	0	0	0	0	0
2020	Laparascopy	1	0	0	1	2008	5	12	< 16	1	0	0	0	0	0	0
2020	Laparascopy	1	0	0	1	1999	2	21	> 16	0	1	0	0	0	0	0
2020	Laparascopy	1	0	0	1	2011	8	9	< 16	1	1	1	0	1	0	0
2020	Laparascopy	1	0	0	1	2008	6	12	< 16	1	0	0	0	0	0	0
2021	Laparascopy	1	0	0	1	2001	2	20	> 16	0	0	1	0	0	0	0
2020	Laparascopy	1	0	0	1	1942	12	78	> 16	0	0	1	0	1	1	1
2021	Laparascopy	1	0	0	1	1999	4	22	> 16	0	1	0	0	0	0	0
2020	Laparascopy	1	0	0	1	2011	3	9	< 16	1	0	0	0	0	0	0
2021	Laparascopy	1	0	0	1	2014	4	7	< 16	1	1	1	0	0	0	0
2020	Laparascopy	1	0	0	1	2010	3	10	< 16	1	1	0	0	0	0	0
2020	Laparascopy	1	0	0	1	1980	2	40	> 16	0	0	0	0	0	0	0
2020	Laparascopy	1	0	0	1	1976	2	44	> 16	0	1	1	0	0	0	0
2020	McBurney incision	0	0	0	1	2004	1	16	< 16	1	0	0	0	0	0	0
2021	Laparascopy	1	0	0	1	1957	2	64	> 16	0	0	1	0	0	0	0
2020	Laparascopy	1	0	0	1	1997	3	23	> 16	0	0	0	1	0	0	0
2020	Laparascopy	1	0	0	1	1943	8	77	> 16	0	0	1	0	0	0	0
2020	Laparascopy	1	0	0	1	2001	1	19	> 16	0	1	0	0	0	0	0
2020	Median laparotomy	0	0	0	1	1980	8	40	> 16	0	0	1	0	1	0	0
2020	Laparascopy	1	0	0	1	1964	2	56	> 16	0	1	0	0	0	0	0
2020	Laparascopy	1	0	0	1	1990	1	30	> 16	0	1	0	0	0	0	0
2020	Laparascopy	1	0	0	1	2012	6	8	< 16	1	1	1	0	0	0	0
2020	Laparascopy	1	0	0	1	2004	4	16	< 16	1	0	0	1	0	0	0
2020	Laparascopy	1	0	0	1	2003	4	17	> 16	0	1	0	0	0	0	0
2020	Laparascopy	1	0	0	1	1971	1	49	> 16	0	1	0	0	0	0	0
2020	Laparascopy	1	0	0	1	2009	5	11	< 16	1	1	0	0	0	0	0
2020	Laparascopy	1	0	0	1	1949	2	71	> 16	0	1	0	0	0	0	0
2020	Laparascopy	1	0	0	1	1970	2	50	> 16	0	0	1	0	0	0	0
2020	Laparascopy	1	0	0	1	1992	8	28	> 16	0	1	1	0	1	0	0
2021	Laparascopy	1	0	0	1	2012	3	9	< 16	1	1	0	0	0	0	0
2020	Laparascopy	1	0	0	1	2007	5	13	< 16	1	1	0	0	0	0	0
2020	Laparascopy	1	0	0	1	1998	3	22	> 16	0	0	0	0	0	0	0
2021	Laparascopy	1	0	0	1	1954	5	67	> 16	0	0	0	0	0	0	0
2021	Laparascopy	1	0	0	1	2009	2	12	< 16	1	1	0	0	0	0	0
2021	Laparascopy	1	0	0	1	2012	4	9	< 16	1	1	0	0	0	0	0
2020	Laparascopy	1	0	0	1	1989	3	31	> 16	0	1	0	0	0	0	0
2020	Laparascopy	1	0	0	1	2010	3	10	< 16	1	1	0	0	0	0	0
2021	Laparascopy	1	0	0	1	1982	2	39	> 16	0	0	0	1	0	0	0
2021	Laparascopy	1	1	0	1	2010	13	11	< 16	1	1	1	0	1	1	1
2021	Laparascopy	1	0	0	1	1975	1	46	> 16	0	1	0	0	0	0	0
2020	Laparascopy	1	0	0	1	2001	3	19	> 16	0	1	1	0	1	0	0
2020	Laparascopy	1	0	0	1	2010	3	10	< 16	1	1	0	0	0	0	0
2020	Laparascopy	1	0	0	1	2002	2	18	> 16	0	0	0	0	0	0	0
2021	Laparascopy	1	0	0	1	1994	2	27	> 16	0	0	0	1	0	0	0
2020	Laparascopy	1	0	0	1	1986	1	34	> 16	0	0	0	0	0	0	0
2020	Laparascopy	1	0	0	1	2014	5	6	< 16	1	0	0	0	0	0	0
2020	Laparascopy	1	0	0	1	1965	3	55	> 16	0	0	0	1	0	0	0
2021	Laparascopy	1	0	0	1	1958	3	63	> 16	0	1	1	0	1	0	0
2020	Laparascopy	1	0	0	1	1965	2	55	> 16	0	1	0	0	0	0	0
2020	Laparascopy	1	0	0	1	1965	4	55	> 16	0	1	0	0	0	0	0
2020	Laparascopy	1	0	1	1	1966	13	54	> 16	0	0	1	0	0	1	0
2020	Laparascopy	1	0	0	1	2009	3	11	< 16	1	0	0	0	0	0	0
2020	Laparascopy	1	0	0	1	1971	5	49	> 16	0	1	1	0	1	0	0
2020	Laparascopy	1	0	0	1	1975	3	45	> 16	0	0	0	0	0	0	0
2020	Laparascopy	1	0	0	1	1983	3	37	> 16	0	1	1	0	0	0	0
2020	Laparascopy	1	0	0	1	1984	3	36	> 16	0	1	1	0	0	0	0
2020	Laparascopy	1	0	0	1	1997	4	23	> 16	0	1	1	0	0	0	0
2020	Laparascopy	1	0	0	1	1990	3	30	> 16	0	0	0	0	0	0	0
2020	Laparascopy	1	0	0	1	1966	8	54	> 16	0	1	1	0	0	0	0
2021	Laparascopy	1	0	0	1	1997	2	24	> 16	0	1	0	0	0	0	0
2020	Laparascopy	1	0	0	1	2000	3	20	> 16	0	0	0	0	0	0	0
2020	Laparascopy	1	0	0	1	1994	2	26	> 16	0	1	0	0	0	0	0
2020	Laparascopy	1	0	0	1	1980	2	40	> 16	0	1	0	0	0	0	0
2020	Laparascopy	1	0	0	1	1999	2	21	> 16	0	1	1	0	0	0	0
2020	Laparascopy	1	0	0	1	1950	6	70	> 16	0	0	1	0	1	0	0
2021	Laparascopy	1	1	0	1	1988	12	33	> 16	0	1	1	0	1	1	1
2020	Laparascopy	1	0	0	1	2012	4	8	< 16	1	1	0	0	0	0	0
2020	Laparascopy	1	0	0	1	1992	4	28	> 16	0	1	0	0	0	0	0
2020	Laparascopy	1	0	0	1	1986	3	34	> 16	0	1	0	0	0	0	0
2020	Laparascopy	1	0	0	1	1978	2	42	> 16	0	0	0	0	0	0	0
2020	Laparascopy	1	0	0	1	2015	5	4	< 16	1	1	1	0	0	0	0
2020	Laparascopy	1	0	0	1	2011	3	9	< 16	1	1	0	0	0	0	0
2020	Laparascopy	1	0	0	1	2007	3	13	< 16	1	0	0	0	0	0	0
2021	Laparascopy	1	0	0	1	1988	3	33	> 16	0	1	1	0	0	0	0
2020	Laparascopy	1	0	0	1	2010	3	10	< 16	1	0	1	0	0	0	0
2020	Laparascopy	1	0	0	1	2002	6	18	> 16	0	1	1	0	1	0	0
2021	Laparascopy	1	0	0	1	2001	3	20	> 16	0	1	0	1	0	0	0
2020	Laparascopy	1	0	0	1	1976	4	44	> 16	0	0	1	0	1	0	0
2020	Laparascopy	1	0	0	1	1996	2	24	> 16	0	0	1	0	0	0	0
2020	Laparascopy	1	1	0	1	1978	5	42	> 16	0	1	1	0	1	0	0
2020	Laparascopy	1	0	0	1	2006	4	14	< 16	1	1	0	0	0	0	0
2020	Laparascopy	1	0	0	1	1962	4	58	> 16	0	0	0	0	0	0	0
2020	Laparascopy	1	0	0	1	2008	4	12	< 16	1	1	0	0	0	0	0
2020	Laparascopy	1	0	0	1	1988	8	32	> 16	0	1	1	0	0	0	0
2021	Laparascopy	1	0	0	1	1995	2	26	> 16	0	0	0	0	0	0	0
2020	Laparascopy	1	1	0	1	1991	14	29	> 16	0	1	1	0	1	1	1
2020	Laparascopy	1	0	0	1	1984	4	36	> 16	0	1	0	0	0	0	0
2020	Laparascopy	1	1	0	1	1999	4	22	> 16	0	1	1	0	0	0	0
2020	Laparascopy	1	0	0	1	1949	5	71	> 16	0	0	1	0	0	0	0
2020	Laparascopy	1	0	0	1	2002	4	18	> 16	0	1	0	0	0	0	0
2020	Laparascopy	1	0	0	1	2001	2	19	> 16	0	1	0	0	0	0	0
2021	Median laparotomy	0	0	0	1	1951	4	69	> 16	0	1	0	1	0	1	0
2020	Laparascopy	1	0	0	1	1997	2	23	> 16	0	0	0	1	0	0	0
2020	Laparascopy	1	1	0	1	1967	6	53	> 16	0	1	1	0	1	0	0
2020	Laparascopy	1	0	0	1	1998	3	22	> 16	0	0	0	1	0	0	0
2020	Laparascopy	1	0	0	1	1998	2	22	> 16	0	0	0	0	0	0	0
2020	Laparascopy	1	1	0	1	1990	6	30	> 16	0	1	1	0	0	0	0
2020	Laparascopy	1	0	0	1	1980	2	40	> 16	0	0	0	0	0	0	0
2020	Laparascopy	1	0	0	1	2012	7	8	< 16	1	1	0	0	0	1	0
2020	Laparascopy	1	0	0	1	2001	5	19	> 16	0	1	1	0	0	0	0
2020	Laparascopy	1	0	0	1	1989	3	31	> 16	0	0	0	0	0	0	0
2020	Laparascopy	1	1	0	1	1942	5	78	> 16	0	1	1	0	1	0	0
2020	Laparascopy	1	0	0	1	2007	2	13	< 16	1	1	0	0	0	0	0
2020	McBurney incision	0	0	0	1	1966	4	54	> 16	0	1	0	0	0	0	0
2020	Laparascopy	1	0	0	1	1984	2	36	> 16	0	0	0	0	0	0	0
2020	Laparascopy	1	0	0	1	1977	2	43	> 16	0	0	0	0	0	0	0
2020	Laparascopy	1	0	0	1	1984	3	36	> 16	0	1	1	0	1	0	0
2020	Laparascopy	1	0	0	1	1965	2	55	> 16	0	0	1	0	0	0	0
2021	Laparascopy	1	0	0	1	1999	2	22	> 16	0	1	0	0	0	0	0
2020	Laparascopy	1	0	0	1	2015	7	5	< 16	1	0	1	0	1	0	0
2020	Laparascopy	1	1	0	1	1953	12	67	> 16	0	1	1	0	1	1	1
2021	Laparascopy	1	0	0	1	1986	2	35	> 16	0	0	0	0	0	0	0
2020	Laparascopy	1	0	0	1	1998	9	22	> 16	0	1	1	0	0	1	0
2020	Laparascopy	1	0	0	1	1983	1	37	> 16	0	1	0	0	0	0	0
2020	Laparascopy	1	0	0	1	2011	3	9	< 16	1	1	1	0	0	0	0
2020	Laparascopy	1	0	0	1	1986	3	34	> 16	0	1	1	0	0	0	0
2021	Laparascopy	1	0	0	1	1958	4	63	> 16	0	0	1	0	1	0	0
2019	Laparascopy	1	0	0	0	2001	3	18	> 16	0	1	1	0	0	0	0
2019	Laparascopy	1	1	0	0	1947	6	72	> 16	0	0	1	0	0	0	0
2019	Laparascopy	1	0	0	0	2004	6	15	< 16	1	0	0	0	0	0	0
2019	Laparascopy	1	0	0	0	1997	5	22	> 16	0	0	0	0	0	0	0
2019	Laparascopy	1	0	0	0	2015	7	4	< 16	1	1	1	0	1	0	0
2019	Laparascopy	1	0	0	0	1976	7	43	> 16	0	0	0	0	0	0	0
2019	Laparascopy	1	0	0	0	1997	2	22	> 16	0	1	0	0	0	0	0
2019	Laparascopy	1	0	0	0	2000	8	19	> 16	0	1	1	0	0	1	0
2019	Laparascopy	1	0	0	0	1986	4	33	> 16	0	0	0	0	0	0	0
2019	Laparascopy	1	1	0	0	1986	8	33	> 16	0	1	1	0	1	1	1
2019	Laparascopy	1	0	0	0	1954	8	63	> 16	0	1	0	0	0	0	0
2019	Laparascopy	1	0	0	0	2004	4	15	< 16	1	1	1	0	0	0	0
2019	Laparascopy	1	0	0	0	2005	4	14	< 16	1	0	0	0	0	0	0
2019	Laparascopy	1	0	0	0	2009	9	10	< 16	1	1	0	0	0	1	0
2019	Laparascopy	1	0	0	0	1979	2	40	> 16	0	0	0	1	0	0	0
2019	Laparascopy	1	0	0	0	2006	9	13	< 16	1	0	0	0	0	1	0
2019	Laparascopy	1	0	0	0	1981	4	38	> 16	0	1	0	0	0	0	0
2019	Laparascopy	1	0	0	0	2013	3	6	< 16	1	0	1	0	0	0	0
2019	Laparascopy	1	0	0	0	1993	3	26	> 16	0	0	0	0	0	0	0
2019	Laparascopy	1	0	0	0	1952	3	67	> 16	0	0	1	0	1	0	0
2019	Laparascopy	1	0	0	0	2007	4	12	< 16	1	0	0	0	0	0	0
2019	Laparascopy	1	0	0	0	1981	2	38	> 16	0	0	1	0	0	0	0
2019	Laparascopy	1	0	0	0	2008	4	11	< 16	1	1	0	0	0	0	0
2019	Laparascopy	1	0	0	0	1973	3	46	> 16	0	1	0	0	0	0	0
2019	Laparascopy	1	0	0	0	1963	5	56	> 16	0	1	0	0	0	0	0
2019	Laparascopy	1	0	0	0	1988	2	31	> 16	0	1	1	0	0	0	0
2019	Laparascopy	1	0	0	0	1985	5	34	> 16	0	0	1	0	1	0	0
2019	Median laparotomy	0	0	0	0	1958	5	61	> 16	0	1	0	0	0	0	0
2019	Laparascopy	1	0	0	0	1956	4	63	> 16	0	1	0	0	0	0	0
2019	Laparascopy	1	0	0	0	1993	2	26	> 16	0	0	0	0	0	0	0
2019	Laparascopy	1	0	0	0	1961	2	58	> 16	0	1	0	0	0	0	0
2019	Laparascopy	1	0	0	0	2011	6	8	< 16	1	1	0	0	0	0	0
2019	Laparascopy	1	0	0	0	2004	4	15	< 16	1	0	0	1	0	0	0
2019	Laparascopy	1	0	0	0	1979	3	40	> 16	0	1	0	0	0	0	0
2019	Laparascopy	1	0	0	0	1982	4	37	> 16	0	1	0	0	0	0	0
2019	Laparascopy	1	0	0	0	1994	2	25	> 16	0	1	1	0	0	0	0
2019	Laparascopy	1	0	0	0	1993	3	26	> 16	0	1	0	0	0	0	0
2019	Laparascopy	1	0	0	0	1994	2	25	> 16	0	0	0	0	0	0	0
2019	Laparascopy	1	0	0	0	1997	4	23	> 16	0	0	0	0	0	0	0
2019	Laparascopy	1	0	0	0	2007	17	12	< 16	1	1	1	0	1	1	1
2019	Laparascopy	1	0	0	0	1980	2	39	> 16	0	1	0	0	0	0	0
2019	Laparascopy	1	0	0	0	1992	4	27	> 16	0	0	0	0	0	0	0
2019	Laparascopy	1	0	0	0	2009	3	10	< 16	1	1	0	0	0	0	0
2019	Laparascopy	1	0	0	0	1991	2	28	> 16	0	0	0	0	0	0	0
2019	Laparascopy	1	0	0	0	1946	3	73	> 16	0	0	1	0	0	0	0
2019	Laparascopy	1	0	0	0	1991	2	28	> 16	0	0	0	0	0	0	0
2019	Laparascopy	1	0	0	0	2001	3	18	> 16	0	1	0	0	0	0	0
2019	Laparascopy	1	0	0	0	1992	2	27	> 16	0	0	0	0	0	0	0
2019	Laparascopy	1	0	0	0	2002	3	17	> 16	0	0	1	0	0	0	0
2019	Laparascopy	1	0	0	0	1982	2	37	> 16	0	1	0	0	0	0	0
2019	Laparascopy	1	0	0	0	1997	2	22	> 16	0	0	0	1	0	0	0
2019	Laparascopy	1	0	0	0	1996	2	23	> 16	0	1	0	0	0	0	0
2019	Laparascopy	1	0	0	0	2010	4	9	< 16	1	0	0	1	0	0	0
2019	Laparascopy	1	0	0	0	2001	5	18	> 16	0	1	0	0	0	0	0
2019	Laparascopy	1	0	0	0	1972	3	47	> 16	0	1	1	0	1	0	0
2019	Laparascopy	1	0	0	0	1955	6	64	> 16	0	1	1	0	1	0	0
2019	Laparascopy	1	0	0	0	2000	2	19	> 16	0	0	0	0	0	0	0
2019	Laparascopy	1	1	0	0	1940	20	79	> 16	0	1	1	0	1	1	1
2019	Laparascopy	1	0	0	0	2009	8	10	< 16	1	1	0	0	0	0	0
2019	Laparascopy	1	0	0	0	2000	6	19	> 16	0	0	0	0	0	1	0
2019	Laparascopy	1	0	0	0	1979	4	40	> 16	0	1	0	0	0	0	0
2019	Laparascopy	1	0	0	0	1990	7	29	> 16	0	1	1	0	1	1	1
2019	Laparascopy	1	0	0	0	1980	2	39	> 16	0	1	1	0	0	0	0
2019	Laparascopy	1	0	0	0	1994	6	25	> 16	0	0	1	0	1	0	0
2019	Laparascopy	1	0	0	0	2002	3	17	> 16	0	0	0	1	0	0	0
2019	Laparascopy	1	0	0	0	1985	3	34	> 16	0	0	0	0	0	0	0
2019	Laparascopy	1	0	0	0	2004	4	15	< 16	1	0	0	0	0	0	0
2019	Laparascopy	1	0	0	0	1941	9	78	> 16	0	1	1	0	1	1	1
2019	Laparascopy	1	0	0	0	2003	5	16	< 16	1	0	0	0	0	0	0
2019	Laparascopy	1	0	0	0	1980	3	39	> 16	0	0	0	0	0	0	0
2019	Laparascopy	1	0	0	0	2004	3	15	< 16	1	1	1	0	0	0	0
2019	Laparascopy	1	0	0	0	2003	4	16	< 16	1	0	0	0	0	0	0
2019	Laparascopy	1	0	0	0	2011	4	8	< 16	1	0	0	0	0	0	0
2019	Laparascopy	1	0	0	0	2007	7	12	< 16	1	0	0	0	0	0	0
2019	Laparascopy	1	0	0	0	2007	3	12	< 16	1	0	0	0	0	0	0
2019	Laparascopy	1	0	0	0	2006	4	13	< 16	1	1	0	0	0	0	0
2019	Laparascopy	1	0	0	0	1999	2	22	> 16	0	0	0	0	0	0	0
2019	Laparascopy	1	0	0	0	1990	2	29	> 16	0	1	0	0	0	0	0
2019	Laparascopy	1	0	0	0	1974	3	45	> 16	0	1	0	0	0	0	0
2019	Laparascopy	1	0	0	0	1988	2	31	> 16	0	0	1	0	0	0	0
2019	Laparascopy	1	0	0	0	1984	2	35	> 16	0	1	1	0	0	0	0
2019	Laparascopy	1	0	0	0	1956	11	63	> 16	0	0	1	0	1	1	1
2019	Laparascopy	1	0	0	0	2004	6	15	< 16	1	1	0	0	0	0	0
2019	Laparascopy	1	0	0	0	2009	3	10	< 16	1	0	0	0	0	0	0
2019	Laparascopy	1	0	0	0	1948	4	71	> 16	0	0	0	0	0	0	0
2019	Laparascopy	1	0	0	0	1965	6	54	> 16	0	0	1	0	0	0	0
2019	Laparascopy	1	0	0	0	1985	2	34	> 16	0	1	0	1	0	0	0
2019	Laparascopy	1	0	0	0	1988		31	> 16	0	1	0	0	0	0	0
2019	Laparascopy	1	0	0	0	2012	2	7	< 16	1	0	1	0	0	0	0
2019	Laparascopy	1	0	0	0	1973	2	46	> 16	0	1	1	0	0	0	0
2019	Laparascopy	1	0	0	0	1987	6	32	> 16	0	0	1	0	0	0	0
2019	Laparascopy	1	0	0	0	1951	3	68	> 16	0	1	1	0	0	0	0
2019	Laparascopy	1	0	0	0	1995	3	24	> 16	0	0	1	0	0	0	0
2019	Laparascopy	1	0	0	0	2009	4	10	< 16	1	1	0	0	0	0	0
2019	Laparascopy	1	0	0	0	1985	2	34	> 16	0	1	0	0	0	0	0
2019	Laparascopy	1	0	0	0	1996	3	23	> 16	0	1	0	0	0	0	0
2019	Median laparotomy	0	0	0	0	1936	7	83	> 16	0	0	1	0	0	0	0
2019	Laparascopy	1	0	0	0	1982	2	37	> 16	0	1	1	0	0	0	0
2019	Laparascopy	1	0	0	0	1954	9	65	> 16	0	1	0	0	0	0	0
2019	Laparascopy	1	0	0	0	2006	4	13	< 16	1	1	1	0	0	0	0
2019	Laparascopy	1	0	0	0	2001	1	18	> 16	0	0	1	0	0	0	0
2019	Laparascopy	1	0	0	0	2001	2	18	> 16	0	0	0	1	0	0	0
2019	Laparascopy	1	0	0	0	2002	2	17	> 16	0	1	0	0	0	0	0
2019	Laparascopy	1	0	0	0	2003	6	16	< 16	1	0	0	0	0	0	0
2019	Laparascopy	1	0	0	0	1993	3	26	> 16	0	0	0	0	0	0	0
2019	Laparascopy	1	0	0	0	1960	6	59	> 16	0	1	0	0	0	0	0
2019	Laparascopy	1	0	0	0	2008	9	11	< 16	1	1	1	0	1	1	1
2019	McBurney incision	0	0	0	0	1936	7	83	> 16	0	0	0	1	0	0	0
2019	Laparascopy	1	0	0	0	1985	3	34	> 16	0	1	1	0	0	0	0
2019	Median laparotomy	0	0	0	0	1929	3	89	> 16	0	1	1	0	1	1	1
2019	Laparascopy	1	0	0	0	1999	4	20	> 16	0	1	0	0	0	0	0
2019	Laparascopy	1	0	0	0	1958	2	61	> 16	0	0	0	0	0	0	0
2019	Laparascopy	1	0	0	0	2004	5	15	< 16	1	0	0	0	0	0	0
2019	Laparascopy	1	0	0	0	2010	4	9	< 16	1	1	1	0	0	0	0
2019	Laparascopy	1	0	0	0	1954	4	65	> 16	0	0	0	0	0	0	0
2019	Laparascopy	1	0	0	0	1989	2	30	> 16	0	1	0	0	0	0	0
2019	Laparascopy	1	0	0	0	1979	3	40	> 16	0	1	0	0	0	0	0
2019	Laparascopy	1	0	0	0	2008	4	11	< 16	1	1	0	1	0	0	0
2019	Laparascopy	1	0	0	0	2005	3	14	< 16	1	0	1	0	0	0	0
2019	Laparascopy	1	0	0	0	1992	3	27	> 16	0	0	1	0	0	0	0
2019	Laparascopy	1	0	0	0	1949	4	70	> 16	0	1	1	0	1	0	0
2019	Laparascopy	1	0	0	0	2002	5	17	> 16	0	0	0	1	0	0	0
2019	Laparascopy	1	0	0	0	2002	3	17	> 16	0	0	0	0	0	0	0
2019	Laparascopy	1	0	0	0	1977	2	42	> 16	0	0	0	0	0	0	0
2019	Laparascopy	1	0	0	0	1969	3	50	> 16	0	0	0	0	0	0	0
2019	Laparascopy	1	0	0	0	1978	3	41	> 16	0	1	0	0	0	0	0
2019	Laparascopy	1	0	0	0	2006	5	13	< 16	1	0	0	0	0	0	0
2019	Laparascopy	1	0	0	0	1992	2	27	> 16	0	0	0	0	0	0	0
2019	Laparascopy	1	0	0	0	1984	4	35	> 16	0	0	1	0	1	0	0
2019	Laparascopy	1	0	0	0	1997	3	22	> 16	0	1	1	0	1	0	0
2019	Laparascopy	1	0	0	0	1985	2	34	> 16	0	0	0	0	0	0	0
2019	Laparascopy	1	0	0	0	1995	2	24	> 16	0	1	1	0	0	0	0
2019	Laparascopy	1	0	0	0	1985	4	34	> 16	0	0	0	0	0	0	0
2019	Laparascopy	1	0	0	0	2004	3	15	< 16	1	1	0	0	0	0	0
2019	Laparascopy	1	0	0	0	2000	2	19	> 16	0	0	0	0	0	0	0
2019	Laparascopy	1	0	0	0	2013	5	6	< 16	1	1	0	0	0	0	0
2019	Laparascopy	1	0	0	0	1988	3	31	> 16	0	0	0	0	0	0	0
2019	Laparascopy	1	0	0	0	2007	4	12	< 16	1	1	0	0	0	0	0
2019	Laparascopy	1	0	0	0	2002	2	17	> 16	0	1	0	0	0	0	0
2019	Laparascopy	1	0	0	0	1969	4	50	> 16	0	1	1	0	1	0	0
2019	Laparascopy	1	0	0	0	1977	3	42	> 16	0	1	1	0	1	0	0
2019	Laparascopy	1	0	0	0	1999	3	20	> 16	0	0	0	0	0	0	0
2019	Laparascopy	1	0	0	0	1986	5	33	> 16	0	0	0	0	0	1	0
2019	Laparascopy	1	0	0	0	1947	2	72	> 16	0	0	1	0	0	0	0
2019	Laparascopy	1	0	0	0	1988	2	31	> 16	0	1	0	0	0	0	0
2019	Laparascopy	1	0	0	0	1989	2	30	> 16	0	0	0	1	0	0	0
2019	Laparascopy	1	0	0	0	2011	6	8	< 16	1	1	0	0	0	0	0
2019	Laparascopy	1	0	0	0	1997	2	22	> 16	0	1	0	0	0	0	0
2019	Laparascopy	1	0	0	0	1999	2	20	> 16	0	1	0	0	0	0	0
2019	Laparascopy	1	0	0	0	2000	2	19	> 16	0	1	0	0	0	0	0
2019	Laparascopy	1	0	0	0	2014	3	5	< 16	1	0	0	0	0	0	0
2019	Laparascopy	1	0	0	0	1926	9	93	> 16	0	0	0	1	0	0	0
2019	Laparascopy	1	0	0	0	1955	3	64	> 16	0	0	0	0	0	0	0
2019	Laparascopy	1	0	0	0	1954	3	65	> 16	0	0	1	0	0	0	0
2019	Laparascopy	1	0	0	0	2003	9	16	< 16	1	1	1	0	1	0	0
2019	Laparascopy	1	0	0	0	2008	3	11	< 16	1	1	0	1	0	0	0
2019	Laparascopy	1	0	0	0	2004	8	15	< 16	1	1	1	0	1	0	0
2019	Laparascopy	1	0	0	0	1993	2	26	> 16	0	0	1	0	0	0	0
2019	Laparascopy	1	0	0	0	2011	4	8	< 16	1	1	0	0	0	0	0
2019	Laparascopy	1	0	0	0	2003	2	16	< 16	1	0	0	0	0	0	0
2019	Laparascopy	1	0	0	0	2009	4	10	< 16	1	0	0	0	0	0	0
2019	Laparascopy	1	0	0	0	1966	5	53	> 16	0	1	0	0	0	1	0
2019	Laparascopy	1	0	0	0	2006	3	13	< 16	1	0	0	0	0	0	0
2019	Median laparotomy	0	0	0	0	1943	7	76	> 16	0	0	1	0	1	0	0
2019	Laparascopy	1	0	0	0	1966	5	53	> 16	0	1	1	0	1	0	0
2019	Laparascopy	1	0	0	0	1975	7	44	> 16	0	1	0	0	0	1	0
2019	Laparascopy	1	0	0	0	1990	5	29	> 16	0	0	0	0	0	0	0
2019	Laparascopy	1	0	0	0	1993	2	26	> 16	0	0	0	0	0	0	0
2019	Laparascopy	1	0	0	0	1988	2	31	> 16	0	0	0	0	0	0	0
2019	Laparascopy	1	0	0	0	2006	14	13	< 16	1	0	0	0	0	1	0
2019	Laparascopy	1	0	0	0	1992	2	27	> 16	0	0	0	0	0	0	0
2019	Laparascopy	1	0	0	0	2009	8	11	< 16	1	1	0	0	0	0	0
2019	Laparascopy	1	0	0	0	2002	4	17	> 16	0	0	0	0	0	0	0
2019	Laparascopy	1	0	0	0	1988	3	31	> 16	0	0	0	0	0	0	0
2019	Laparascopy	1	0	0	0	2010	3	9	< 16	1	1	0	0	0	0	0
2019	Laparascopy	1	0	0	0	2000	3	19	> 16	0	0	0	0	0	0	0
2019	Laparascopy	1	0	0	0	1994	2	25	> 16	0	0	0	0	0	0	0
2019	Laparascopy	1	0	0	0	1992	4	27	> 16	0	0	0	0	0	0	0
2019	Laparascopy	1	0	0	0	2004	4	15	< 16	1	1	0	0	0	0	0
2019	McBurney incision	0	0	0	0	2014	5	5	< 16	1	1	1	0	0	0	0
2019	Laparascopy	1	0	0	0	2004	3	15	< 16	1	0	0	0	0	0	0
2019	Laparascopy	1	0	0	0	1979	7	40	> 16	0	1	1	0	1	1	1
2019	Laparascopy	1	0	0	0	1996	3	23	> 16	0	0	0	0	0	0	0
2019	Laparascopy	1	0	0	0	1953	3	66	> 16	0	0	1	0	0	0	0
2019	Laparascopy	1	1	0	0	1950	6	69	> 16	0	1	1	0	1	0	0
2019	Laparascopy	1	0	0	0	1979	5	40	> 16	0	0	1	0	1	0	0
2019	Laparascopy	1	0	0	0	2011	4	8	< 16	1	1	0	0	0	0	0
2019	Laparascopy	1	0	0	0	1987	2	32	> 16	0	1	1	0	0	0	0
2019	Laparascopy	1	0	0	0	1973	3	46	> 16	0	1	1	0	0	0	0
2019	Laparascopy	1	0	0	0	1978	2	41	> 16	0	0	1	0	0	0	0
2019	Laparascopy	1	0	0	0	2004	4	15	< 16	1	0	0	0	0	0	0
2019	Laparascopy	1	0	0	0	2001	4	18	> 16	0	0	1	0	0	0	0
2019	Laparascopy	1	0	0	0	2002	17	7	< 16	1	0	1	0	1	0	0
2019	Laparascopy	1	0	0	0	1977	2	42	> 16	0	0	0	0	0	0	0
2019	Laparascopy	1	0	0	0	1988	4	31	> 16	0	0	1	0	0	0	0
2019	Laparascopy	1	0	0	0	1989	2	30	> 16	0	1	0	0	0	0	0
2019	Laparascopy	1	0	0	0	1996	2	23	> 16	0	1	0	0	0	0	0
2019	Laparascopy	1	0	0	0	1959	3	60	> 16	0	0	0	0	0	0	0
2019	Laparascopy	1	0	0	0	1995	2	24	> 16	0	0	0	0	0	0	0
2019	Laparascopy	1	0	0	0	2008	5	11	< 16	1	1	0	0	0	0	0
2019	Laparascopy	1	0	0	0	1968	3	51	> 16	0	0	0	0	0	0	0
2019	Laparascopy	1	0	0	0	1996	12	23	> 16	0	1	0	0	0	0	0
2019	Laparascopy	1	0	0	0	2003	4	16	< 16	1	1	0	0	0	0	0
2019	Laparascopy	1	0	0	0	1983	5	36	> 16	0	0	0	0	0	0	0
2019	Laparascopy	1	0	0	0	2000	2	19	> 16	0	1	0	0	0	0	0
2019	Laparascopy	1	0	0	0	1972	3	47	> 16	0	1	0	0	0	0	0
2019	Laparascopy	1	0	0	0	1997	2	22	> 16	0	1	1	0	0	0	0
2019	Laparascopy	1	0	0	0	2002	4	17	> 16	0	0	0	1	0	0	0
2019	Laparascopy	1	0	0	0	2010	6	9	< 16	1	0	0	0	0	0	0
2019	Laparascopy	1	0	0	0	2000	4	19	> 16	0	1	1	0	0	0	0
2019	Laparascopy	1	0	0	0	2000	2	19	> 16	0	1	0	0	0	0	0
2019	Laparascopy	1	0	0	0	1994	2	25	> 16	0	0	0	0	0	0	0
2019	Laparascopy	1	0	0	0	1972	4	47	> 16	0	0	1	0	0	0	0
2019	Laparascopy	1	0	0	0	1967	2	52	> 16	0	1	1	0	0	0	0
2019	Laparascopy	1	0	0	0	1969	2	50	> 16	0	0	1	0	0	0	0
2019	Laparascopy	1	0	0	0	1985	2	34	> 16	0	0	0	0	0	0	0
2019	Laparascopy	1	0	0	0	2004	8	15	< 16	1	1	1	0	1	0	0
2019	Laparascopy	1	0	0	0	1971	11	48	> 16	0	1	1	0	1	1	1
2019	Laparascopy	1	0	0	0	2005	8	14	< 16	1	0	0	0	0	0	0
2019	Laparascopy	1	0	0	0	1991	2	28	> 16	0	0	1	0	0	0	0
2019	Laparascopy	1	0	0	0	1971	2	48	> 16	0	1	1	0	0	0	0
2019	Laparascopy	1	0	0	0	1988	2	31	> 16	0	1	0	0	0	0	0
2019	Laparascopy	1	0	0	0	1959	7	60	> 16	0	1	0	0	0	0	0
2019	Laparascopy	1	0	0	0	2002	3	17	> 16	0	0	0	1	0	0	0
2019	Laparascopy	1	0	0	0	1948	5	71	> 16	0	0	1	0	1	0	0
2019	Laparascopy	1	0	0	0	2009	4	10	< 16	1	0	0	0	0	0	0
2019	Laparascopy	1	0	0	0	1960	3	59	> 16	0	1	0	0	0	0	0
2019	Laparascopy	1	0	0	0	1975	2	44	> 16	0	0	1	0	0	0	0
2019	Laparascopy	1	0	0	0	1992	2	27	> 16	0	0	0	0	0	0	0
2019	Laparascopy	1	0	0	0	1944	4	75	> 16	0	1	0	0	0	0	0
2019	Laparascopy	1	0	0	0	1980	2	39	> 16	0	1	1	0	0	0	0
2019	Laparascopy	1	0	0	0	2007	4	12	< 16	1	1	1	0	0	0	0
2019	Laparascopy	1	0	0	0	2002	3	17	> 16	0	0	0	0	0	0	0
2019	Laparascopy	1	0	0	0	2001	3	18	> 16	0	0	0	0	0	0	0
2019	Laparascopy	1	0	0	0	1997	2	22	> 16	0	0	0	0	0	0	0
2019	Laparascopy	1	0	0	0	1988	3	31	> 16	0	1	0	0	0	0	0
2019	Laparascopy	1	0	0	0	1980	4	39	> 16	0	1	0	0	0	0	0
2019	Laparascopy	1	0	0	0	2010	3	9	< 16	1	0	0	0	0	0	0
2019	Laparascopy	1	0	0	0	1975	3	44	> 16	0	1	0	0	0	0	0
2019	Laparascopy	1	0	0	0	1960	6	59	> 16	0	0	1	0	1	0	0
2019	Laparascopy	1	0	0	0	1988	2	31	> 16	0	0	0	0	0	0	0
2019	Laparascopy	1	0	0	0	1972	2	47	> 16	0	0	0	0	0	0	0
2019	Laparascopy	1	0	0	0	1988	3	31	> 16	0	1	1	0	0	0	0
2019	Laparascopy	1	0	0	0	1970	3	49	> 16	0	1	1	0	1	0	0
2019	Laparascopy	1	0	0	0	1988	3	31	> 16	0	1	1	0	0	0	0
2019	Laparascopy	1	0	0	0	1977	3	42	> 16	0	1	0	0	0	0	0
2019	Laparascopy	1	0	0	0	1999	2	20	> 16	0	1	0	0	0	0	0
2019	Laparascopy	1	0	0	0	1962	6	57	> 16	0	0	1	0	1	0	0
2019	Laparascopy	1	0	0	0	1989	3	30	> 16	0	1	0	0	0	0	0
2019	Laparascopy	1	0	0	0	2006	3	13	< 16	1	1	0	0	0	0	0
2019	Laparascopy	1	0	0	0	2001	9	18	> 16	0	0	1	0	1	0	0
2019	Laparascopy	1	1	0	0	2005	5	14	< 16	1	0	0	0	0	0	0
2019	Laparascopy	1	0	0	0	2008	4	11	< 16	1	0	1	0	0	0	0
2019	Laparascopy	1	0	0	0	1998	2	21	> 16	0	0	0	1	0	0	0
2019	Laparascopy	1	0	0	0	1943	2	76	> 16	0	0	1	0	0	0	0
2019	Laparascopy	1	0	0	0	1979	4	40	> 16	0	1	0	0	0	0	0
2019	Laparascopy	1	0	0	0	2007	6	12	< 16	1	1	1	0	1	0	0
2019	Laparascopy	1	0	0	0	2012	5	7	< 16	1	0	0	0	0	0	0
2019	Laparascopy	1	0	0	0	2009	4	10	< 16	1	1	0	0	0	0	0
2019	Laparascopy	1	0	0	0	1946	2	73	> 16	0	0	0	0	0	0	0
2019	Laparascopy	1	0	0	0	1998	2	21	> 16	0	0	0	0	0	0	0
2019	Laparascopy	1	0	0	0	2011	3	8	< 16	1	1	0	0	0	0	0
2019	Laparascopy	1	0	0	0	1943	2	76	> 16	0	0	1	0	0	0	0
2019	Laparascopy	1	0	0	0	1986	2	33	> 16	0	1	0	1	0	0	0
2019	Laparascopy	1	0	0	0	1994	4	25	> 16	0	0	0	0	0	0	0
2019	Laparascopy	1	0	0	0	1982	3	37	> 16	0	0	0	0	0	0	0
2019	Laparascopy	1	0	0	0	1962	5	57	> 16	0	1	0	0	0	0	0
2019	Laparascopy	1	0	0	0	2014	3	5	< 16	1	1	0	0	0	0	0
2019	Laparascopy	1	0	0	0	1996	3	23	> 16	0	1	0	0	0	0	0
2019	Laparascopy	1	0	0	0	2008	7	11	< 16	1	1	0	0	0	0	0
2019	Laparascopy	1	0	0	0	1996	3	23	> 16	0	0	0	0	0	0	0
2019	Laparascopy	1	0	0	0	2009	4	10	< 16	1	1	0	0	0	0	0
2019	Laparascopy	1	1	0	0	1956	21	63	> 16	0	0	1	0	0	1	0
2019	Laparascopy	1	0	0	0	2011	4	8	< 16	1	0	1	0	1	0	0
2019	Laparascopy	1	0	0	0	1998	10	21	> 16	0	0	0	0	0	1	0
2019	Laparascopy	1	0	0	0	1994	2	25	> 16	0	1	0	0	0	0	0
2019	Laparascopy	1	1	0	0	1977	10	42	> 16	0	0	1	0	1	0	0
2019	Laparascopy	1	0	0	0	2003	4	16	< 16	1	0	1	0	0	0	0
2019	Laparascopy	1	0	0	0	1999	10	20	> 16	0	0	0	0	0	1	0
2019	Laparascopy	1	0	0	0	2000	3	19	> 16	0	0	0	0	0	0	0
2019	Laparascopy	1	0	0	0	2002	5	17	> 16	0	0	1	0	0	0	0
2019	Laparascopy	1	0	0	0	2014	3	5	< 16	1	1	0	0	0	0	0
2019	Laparascopy	1	0	0	0	1982	2	37	> 16	0	1	0	0	0	0	0
2019	Laparascopy	1	0	0	0	2006	4	13	< 16	1	1	1	0	0	0	0
2019	Laparascopy	1	0	0	0	2009	3	10	< 16	1	0	0	0	0	0	0
2019	Laparascopy	1	0	0	0	1975	4	44	> 16	0	1	1	0	1	0	0
2019	Laparascopy	1	0	0	0	2002	3	17	> 16	0	0	0	1	0	0	0
2019	Laparascopy	1	0	0	0	1975	2	44	> 16	0	0	0	0	0	0	0
2019	Laparascopy	1	0	0	0	2013	3	6	< 16	1	1	0	0	0	0	0
2019	Laparascopy	1	0	0	0	1963	2	56	> 16	0	0	0	0	0	0	0
2019	Laparascopy	1	0	0	0	1989	2	30	> 16	0	1	0	1	0	0	0
2019	Laparascopy	1	0	0	0	1940	4	79	> 16	0	1	0	0	0	0	0
2019	Laparascopy	1	0	0	0	1960	3	59	> 16	0	0	1	0	0	0	0
2019	Laparascopy	1	0	0	0	2009	4	10	< 16	1	1	0	0	0	0	0
2019	Laparascopy	1	0	0	0	2014	4	5	< 16	1	1	0	0	0	0	0
2019	Laparascopy	1	0	0	0	2010	3	9	< 16	1	1	1	0	0	0	0
2019	Laparascopy	1	0	0	0	1991	4	28	> 16	0	0	0	0	0	0	0
2019	Laparascopy	1	1	0	0	1934	6	85	> 16	0	0	0	0	0	0	0
2019	Laparascopy	1	0	0	0	1990	3	29	> 16	0	0	1	0	0	0	0
2019	Laparascopy	1	0	0	0	1997	4	22	> 16	0	1	1	0	0	0	0
2019	Laparascopy	1	0	0	0	1990	2	29	> 16	0	0	1	0	0	0	0
2019	Laparascopy	1	1	0	0	1957	6	62	> 16	0	1	0	0	0	0	0
2019	Laparascopy	1	0	0	0	1980	2	39	> 16	0	0	0	0	0	0	0
2019	Laparascopy	1	0	0	0	2011	8	8	< 16	1	0	1	0	0	0	0
2019	Laparascopy	1	0	0	0	2001	3	18	> 16	0	0	0	0	0	0	0
2019	Laparascopy	1	0	0	0	2005	11	14	< 16	1	1	1	0	0	1	0
2019	Laparascopy	1	0	0	0	1999	6	20	> 16	0	1	0	0	0	1	0
2019	Laparascopy	1	0	0	0	1982	3	37	> 16	0	0	0	0	0	0	0
2019	Laparascopy	1	0	0	0	2011	5	8	< 16	1	1	0	0	0	0	0
2019	Laparascopy	1	0	0	0	2002	4	17	> 16	0	0	0	0	0	0	0
2019	Laparascopy	1	0	0	0	1973	6	46	> 16	0	0	1	0	1	0	0
2019	Laparascopy	1	0	0	0	2003	3	16	< 16	1	1	0	0	0	0	0
2019	Laparascopy	1	0	0	0	1998	2	21	> 16	0	0	0	1	0	0	0
2019	Laparascopy	1	0	0	0	1982	3	37	> 16	0	0	0	0	0	0	0
2019	Laparascopy	1	0	0	0	1994	3	25	> 16	0	0	0	0	0	0	0
2019	Laparascopy	1	0	0	0	2007	4	12	< 16	1	1	0	0	0	0	0
2019	Laparascopy	1	0	0	0	1959	13	60	> 16	0	0	1	0	1	1	1
2019	Laparascopy	1	0	0	0	1967	16	52	> 16	0	1	1	0	1	1	1
2019	Laparascopy	1	0	0	0	1997	2	22	> 16	0	0	0	0	0	0	0
2019	Laparascopy	1	0	0	0	1980	7	39	> 16	0	0	1	0	1	1	1
2019	Laparascopy	1	0	0	0	1995	2	24	> 16	0	0	0	0	0	0	0
2019	Laparascopy	1	0	0	0	2012	4	7	< 16	1	1	0	0	0	0	0
2019	McBurney incision	0	0	0	0	2007	8	12	< 16	1	1	0	0	0	0	0
2019	Laparascopy	1	0	0	0	2011	4	8	< 16	1	0	0	0	0	0	0
2019	Laparascopy	1	0	0	0	1995	2	24	> 16	0	1	0	0	0	0	0
2019	Laparascopy	1	0	0	0	2008	7	11	< 16	1	1	1	0	1	0	0
2019	Laparascopy	1	0	0	0	1990	4	29	> 16	0	0	0	1	0	0	0
2019	Laparascopy	1	0	0	0	1984	4	35	> 16	0	0	0	0	0	0	0
2019	Laparascopy	1	0	0	0	1964	4	55	> 16	0	1	0	0	0	0	0
2019	Laparascopy	1	0	0	0	1998	2	21	> 16	0	1	0	0	0	0	0
2019	Laparascopy	1	1	0	0	1964	4	55	> 16	0	0	1	0	1	0	0
2019	McBurney incision	0	0	0	0	1990	4	30	> 16	0	0	0	0	0	0	0
2019	Laparascopy	1	0	0	0	2012	4	7	< 16	1	1	0	0	0	0	0
2019	Laparascopy	1	0	0	0	2011	4	8	< 16	1	1	0	0	0	0	0
2019	Laparascopy	1	0	0	0	1997	3	22	> 16	0	0	0	0	0	0	0
2019	Laparascopy	1	0	0	0	1994	2	25	> 16	0	0	0	0	0	0	0
2019	Laparascopy	1	0	0	0	2003	6	16	< 16	1	0	0	0	0	0	0
2019	Laparascopy	1	0	0	0	1998	2	21	> 16	0	0	0	0	0	0	0
2019	Laparascopy	1	0	0	0	1975	4	44	> 16	0	1	1	0	1	0	0
2019	Laparascopy	1	0	0	0	1990	4	29	> 16	0	0	0	0	0	0	0
2019	Laparascopy	1	0	0	0	1980	3	39	> 16	0	1	1	0	0	0	0
2019	Laparascopy	1	0	0	0	1993	5	26	> 16	0	1	0	0	0	0	0
2019	Laparascopy	1	0	0	0	1979	7	40	> 16	0	0	1	0	1	0	0
2019	Laparascopy	1	0	0	0	1990	2	29	> 16	0	1	0	0	0	0	0
2019	Laparascopy	1	0	0	0	1997	5	22	> 16	0	1	0	0	0	0	0
2019	Laparascopy	1	0	0	0	1970	2	49	> 16	0	0	1	0	0	0	0
2019	Laparascopy	1	0	0	0	1937	5	82	> 16	0	1	0	0	0	0	0
2019	Laparascopy	1	0	0	0	1998	2	21	> 16	0	0	1	0	0	0	0
2019	Laparascopy	1	0	0	0	2003	4	16	< 16	1	1	1	0	0	0	0
2019	Laparascopy	1	0	0	0	1992	4	27	> 16	0	1	0	0	0	0	0
2019	Laparascopy	1	0	0	0	2018	10	1	< 16	1	1	0	0	0	0	0
2019	Laparascopy	1	0	0	0	1964	2	55	> 16	0	1	1	0	0	0	0
2019	Laparascopy	1	0	0	0	1970	2	49	> 16	0	1	0	0	0	0	0
2019	Laparascopy	1	0	0	0	2008	4	11	< 16	1	1	0	0	0	0	0
2019	Laparascopy	1	0	0	0	1966	2	53	> 16	0	1	1	0	0	0	0
2019	Laparascopy	1	0	0	0	1988	1	31	> 16	0	1	0	0	0	0	0
2019	Laparascopy	1	0	0	0	2002	4	17	> 16	0	0	0	0	0	0	0
2019	Laparascopy	1	0	0	0	1992	2	27	> 16	0	1	0	0	0	0	0
2019	Laparascopy	1	0	0	0	1938	3	81	> 16	0	1	1	0	1	0	0
2019	Laparascopy	1	0	0	0	1979	3	40	> 16	0	0	0	0	0	0	0
2019	Laparascopy	1	0	0	0	2004	3	15	< 16	1	0	0	1	0	0	0
2019	Laparascopy	1	0	0	0	2014	4	5	< 16	1	1	0	0	0	0	0
2019	Laparascopy	1	0	0	0	1999	2	20	> 16	0	1	0	0	0	0	0
2019	Laparascopy	1	0	0	0	1933	10	86	> 16	0	1	0	0	0	1	0
2019	Laparascopy	1	0	0	0	2012	3	17	> 16	0	0	0	0	0	0	0
2019	Laparascopy	1	0	0	0	1985	2	34	> 16	0	0	1	0	0	0	0
2019	Median laparotomy	0	0	0	0	1959	5	60	> 16	0	1	1	0	0	0	0
2019	Laparascopy	1	0	0	0	1978	3	61	> 16	0	0	1	0	0	0	0
2019	Laparascopy	1	0	0	0	1975	2	44	> 16	0	1	0	0	0	0	0
2019	Laparascopy	1	0	0	0	2004	3	15	< 16	1	0	1	0	0	0	0
2019	Laparascopy	1	0	0	0	2002	5	17	> 16	0	0	0	1	0	0	0
2019	Laparascopy	1	0	0	0	2000	2	19	> 16	0	1	0	0	0	0	0
2019	Laparascopy	1	0	0	0	2006	3	13	< 16	1	1	0	0	0	0	0
2019	Laparascopy	1	0	0	0	1948	4	71	> 16	0	0	0	0	0	0	0
2019	Laparascopy	1	0	0	0	1990	3	29	> 16	0	1	0	0	0	0	0
2019	Laparascopy	1	0	0	0	1994	5	25	> 16	0	0	0	0	0	0	0
2019	Laparascopy	1	0	0	0	1978	4	41	> 16	0	1	1	0	1	0	0
2019	Laparascopy	1	0	0	0	2000	2	19	> 16	0	0	0	0	0	0	0
2019	Laparascopy	1	0	0	0	1998	2	21	> 16	0	0	0	0	0	0	0
2019	Laparascopy	1	0	0	0	1988	2	31	> 16	0	0	0	0	0	0	0
2019	Laparascopy	1	0	0	0	2002	6	17	> 16	0	1	0	0	0	1	0
2019	Laparascopy	1	0	0	0	2008	4	11	< 16	1	1	0	0	0	0	0
2019	Laparascopy	1	0	0	0	2010	3	9	< 16	1	1	0	0	0	0	0
2019	Laparascopy	1	0	0	0	1965	2	54	> 16	0	0	0	0	0	0	0
2019	Laparascopy	1	0	0	0	2002	3	17	> 16	0	0	0	0	0	0	0
2019	Laparascopy	1	0	0	0	1992	2	27	> 16	0	1	1	0	0	0	0
2019	Laparascopy	1	0	0	0	1960	2	59	> 16	0	0	0	0	0	0	0
2019	Laparascopy	1	0	0	0	2012	4	7	< 16	1	1	0	0	0	0	0
2019	Laparascopy	1	0	0	0	1998	2	21	> 16	0	0	0	0	0	0	0
2019	Laparascopy	1	0	0	0	1963	5	56	> 16	0	1	1	0	1	0	0
2019	Laparascopy	1	0	0	0	1999	2	20	> 16	0	1	0	0	0	0	0
2019	Laparascopy	1	0	0	0	2005	4	14	< 16	1	0	1	0	0	0	0
2019	Laparascopy	1	0	0	0	1981	2	38	> 16	0	1	0	0	0	0	0
2019	Laparascopy	1	0	0	0	1960	6	59	> 16	0	1	1	0	1	0	0
2019	Laparascopy	1	0	0	0	1966	3	53	> 16	0	1	1	0	0	0	0
2019	Laparascopy	1	0	0	0	1983	2	36	> 16	0	0	0	0	0	0	0
2019	Laparascopy	1	0	0	0	2007	3	12	< 16	1	0	0	0	0	0	0
2019	Laparascopy	1	0	0	0	1957	5	62	> 16	0	0	1	0	1	0	0
2019	Laparascopy	1	0	0	0	2006	4	13	< 16	1	1	0	0	0	0	0
2019	Laparascopy	1	0	0	0	1999	3	20	> 16	0	1	0	0	0	0	0
2019	Laparascopy	1	0	0	0	2010	4	19	> 16	0	1	0	0	0	0	0
2019	Laparascopy	1	0	0	0	1986	5	33	> 16	0	1	1	0	0	0	0
2019	Laparascopy	1	0	0	0	1967	5	52	> 16	0	0	0	0	0	0	0
2019	Laparascopy	1	0	0	0	2009	3	10	< 16	1	0	0	0	0	0	0
2019	Laparascopy	1	0	0	0	2000	2	19	> 16	0	1	1	0	0	0	0
2019	Laparascopy	1	0	0	0	2000	3	19	> 16	0	0	0	0	0	0	0
2019	Laparascopy	1	0	0	0	1991	5	28	> 16	0	1	1	0	0	0	0
2019	Laparascopy	1	0	0	0	2008	4	11	< 16	1	0	0	0	0	0	0
2019	Laparascopy	1	0	0	0	1945	5	74	> 16	0	0	1	0	1	0	0
2019	Laparascopy	1	0	0	0	1981	3	38	> 16	0	1	1	0	0	0	0
2019	Laparascopy	1	0	0	0	1997	2	22	> 16	0	0	0	0	0	0	0
2019	Laparascopy	1	0	0	0	1971	3	48	> 16	0	1	1	0	0	0	0
2019	Laparascopy	1	0	0	0	2002	9	17	> 16	0	1	1	0	1	1	1
2019	Laparascopy	1	0	0	0	2010	4	9	< 16	1	1	1	0	0	0	0
2019	Laparascopy	1	0	0	0	1990	2	29	> 16	0	0	0	0	0	0	0
2019	Laparascopy	1	0	0	0	1989	1	30	> 16	0	1	1	0	0	0	0
2019	Laparascopy	1	1	0	0	1939	11	80	> 16	0	1	1	0	1	1	1
2019	Laparascopy	1	0	0	0	1986	3	33	> 16	0	0	0	0	0	0	0
2019	McBurney incision	0	0	0	0	2007	8	12	< 16	1	0	1	0	1	0	0
2019	Laparascopy	1	1	1	0	1982	12	37	> 16	0	1	1	0	0	1	0
2019	Laparascopy	1	1	0	0	2012	4	7	< 16	1	0	0	0	0	0	0
2019	Laparascopy	1	1	0	0	2002	10	17	> 16	0	0	1	0	1	0	0
2019	Laparascopy	1	1	0	0	1962	7	57	> 16	0	1	0	0	0	1	0
2019	Median laparotomy	0	0	1	0	1941	21	78	> 16	0	1	1	0	1	1	1
2019	Laparascopy	1	1	0	0	1998	5	21	> 16	0	0	1	0	0	0	0
2019	Laparascopy	1	1	0	0	2005	5	14	< 16	1	1	0	1	0	0	0
2019	Laparascopy	1	1	0	0	1948	5	71	> 16	0	0	1	0	0	0	0

## Sheet: Results
Adult patients:
Variable	All (n=630)	Pre-COVID-19 (n=313)	During COVID-19 (n=317)	p-value
Age, median (IQR)	34 (24-51)	33 (23-49)	36 (26-51)	0.08
Female, n (%)	319 (50,6)	168 (53,7)	151 (47,6)	0.129
Male, n (%)	317 (50,3)	145 (46,3)	166 (52,4)	0.129
Laparoscopic approach, n (%)	612 (97,1)	305 (97,4)	307 (96,8)	0.652
Hospitalization (days), median (IQR)	3 (2-5)	3 (2-5)	3 (2-5)	0.3
Conversion, n (%)	43 (6,8)	15 (4,8)	28 (8,8)	0.044
Revision, n (%)	7 (1,1)	2 (0,6)	5 (1,6)	0.451
Gangrenous appendicitis, n (%)	231 (36,7)	115 (36,7)	116 (36,6)	0.969
Negative appendectomy, n (%)	34 (5,4)	18 (5,8)	16 (5)	0.696
Perforated appendicitis, n (%)	99 (15,7)	46 (14,7)	53 (16,7)	0.485
Complications, n (%)	49 (7,8)	27 (8,6)	22 (6,9)	0.429
Complications + perforated appendicitis, n (%)	25 (4)	14 (4,5)	11 (3,5)	0.519
Pediatric patients:
Variable	All (n=225)	Pre-COVID-19 (n=114)	During COVID-19 (n=111)	p-value
Age, median (IQR)	11 (9-14)	11 (8-14)	11 (9-14)	0.778
Female, n (%)	86 (38.2)	48 (42.1)	38 (34.2)	0.224
Male, n (%)	139 (61.8)	66 ( 57.9)	73 ( 65.8)	0.224
Laparoscopic approach, n (%)	216 (96.0)	111 (97.4)	105 (94.6)	0.288
Hospitalization (days), median (IQR)	4 (3-5)	4 (3-5)	4 (3-5)	0.047
Conversion, n (%)	8 (3.6)	3 (2.6)	5 (4.5)	0.495
Revision, n (%)	0	0	0	/
Gangrenous appendicitis, n (%)	55 (24.4)	30 (26.3)	25 (22.5)	0.508
Negative appendectomy, n (%)	8 (3.6)	6 (5,3)	2 (1.8)	0.281
Perforated appendicitis, n (%)	25 (11.1)	11 (9.6)	24 (12.6)	0.479
Complications, n (%)	14( 6.2)	6 (5.3)	8 (7.2)	0.546
Complications + perforated appendicitis, n (%)	6 (2.7)	2 (1.8)	4 (3.6)	0.442
All:
Variable	All (n=855)	Pre-COVID-19 (n=427)	During COVID-19 (n=428)	p-value
Age, median (IQR)	27 (16-42)	26 (16-41)	29 (16-44)	0.181
Pediatric patients, n (%)	225 (26.3)	114 (26.7)	111 (25.9)	0.8
Female, n (%)	405 (47.4)	216 (50.6)	189 (44.2)	0.06
Male, n (%)	450 (52.6)	211 (49.4)	239 (55.8)	0.06
Laparoscopic approach, n (%)	828 (96.8)	416 (97.4)	412 (96.3)	0.331
Hospitalization (days), median (IQR)	3 (2-5)	3 (2-5)	3 (2-5)	0.078
Conversion, n (%)	51 (6)	18 (4.2)	33 (7.7)	0.031
Revision, n (%)	7 (0.8)	2 (0.5)	5 (1.2)	0.451
Gangrenous appendicitis, n (%)	286 (33.5)	145 (34)	141 (32.9)	0.753
Negative appendectomy, n (%)	42 (4.9)	24 (5.6)	18 (4.2)	0.338
Perforated appendicitis, n (%)	124 (14.5)	57 (13.3)	67 (15.7)	0.339
Complications, n (%)	63 (7.4)	33 (7.7)	39 (7)	0.687
Complications + perforated appendicitis, n (%)	31 (3.6)	16 (3.7)	15 (3.5)	0.85
